# Supplementary material for: Tuning the Gel Network Structure and Rheology of Acid-Induced Casein Gels via Thiol Blocking
Source: Int J Mol Sci. 2025 Jun 27;26(13):6206. doi: 10.3390/ijms26136206 (PMC12249982; doi:10.3390/ijms26136206)
Supplement: Supplementary file 1 [file ijms-26-06206-s001.zip]

Archive with 1 entries (1 files):
- ijms-3651182-supplementary.pdf
